# Supplementary material for: ProtGraph: a tool for the quick and comprehensive exploration and exploitation of the peptide search space derived from protein sequence databases using graphs
Source: Brief Bioinform. 2025 Jan 5;26(1):bbae671. doi: 10.1093/bib/bbae671 (PMC11700661; doi:10.1093/bib/bbae671)
Supplement: P04637_runtime_float_bbae671 [file p04637_runtime_float_bbae671.zip › P04637_runtime_float_bbae671.csv]

query	runtime_micros	num_vars
50	1930	-1
100	1247	-1
150	938	-1
200	980	-1
250	1033	-1
300	1174	-1
350	1398	-1
400	3004	-1
450	3984	-1
500	12278	-1
550	15467	-1
600	29768	-1
650	51092	-1
700	145744	-1
750	281072	-1
800	800916	-1
850	1692272	-1
900	4824864	-1
950	11442531	-1
1000	39877021	-1
1050	117166085	-1
1100	379352374	-1
1150	996561405	-1
1200	2752374848	-1
50	1881	0
100	1176	0
150	864	0
200	869	0
250	860	0
300	949	0
350	941	0
400	1230	0
450	1373	0
500	1806	0
550	1907	0
600	2321	0
650	2582	0
700	2775	0
750	3009	0
800	3357	0
850	3589	0
900	2721	0
950	2390	0
1000	2617	0
1050	2784	0
1100	3016	0
1150	3193	0
1200	3348	0
1250	3477	0
1300	3595	0
1350	3748	0
1400	3873	0
1450	4053	0
1500	4191	0
1550	4392	0
1600	4546	0
1650	4713	0
1700	4829	0
1750	4959	0
1800	5114	0
1850	5296	0
1900	5566	0
1950	5709	0
2000	5922	0
50	2016	1
100	1365	1
150	1022	1
200	1046	1
250	1099	1
300	1236	1
350	1428	1
400	2706	1
450	3517	1
500	6612	1
550	7907	1
600	6748	1
650	7823	1
700	9777	1
750	11155	1
800	14075	1
850	16021	1
900	19082	1
950	21593	1
1000	25975	1
1050	29800	1
1100	34405	1
1150	38183	1
1200	43345	1
1250	47936	1
1300	53593	1
1350	58409	1
1400	64092	1
1450	70484	1
1500	78073	1
1550	86255	1
1600	93834	1
1650	101986	1
1700	110861	1
1750	119598	1
1800	129822	1
1850	141128	1
1900	152899	1
1950	164755	1
2000	177183	1
50	1997	2
100	1359	2
150	1005	2
200	1040	2
250	1093	2
300	1271	2
350	1477	2
400	3210	2
450	4760	2
500	11663	2
550	9370	2
600	16278	2
650	22321	2
700	34711	2
750	45141	2
800	64900	2
850	82584	2
900	111186	2
950	140704	2
1000	188492	2
1050	234084	2
1100	298570	2
1150	358434	2
1200	446846	2
1250	535204	2
1300	648392	2
1350	757425	2
1400	892598	2
1450	1049569	2
1500	1237937	2
1550	1448958	2
1600	1667690	2
1650	1909679	2
1700	2163014	2
1750	2481237	2
1800	2825316	2
1850	3217666	2
1900	3671688	2
1950	4126256	2
2000	4663015	2
50	2014	3
100	1399	3
150	1015	3
200	1033	3
250	1082	3
300	1261	3
350	1509	3
400	3219	3
450	4922	3
500	13582	3
550	11982	3
600	27671	3
650	42726	3
700	84545	3
750	127364	3
800	218321	3
850	314439	3
900	492782	3
950	702382	3
1000	1049100	3
1050	1435626	3
1100	2000975	3
1150	2640984	3
1200	3594030	3
1250	4687415	3
1300	6151386	3
1350	7851743	3
1400	10239927	3
1450	13296614	3
1500	17562955	3
1550	22677890	3
1600	28791053	3
1650	36133889	3
1700	45116884	3
1750	56936563	3
1800	71129219	3
1850	87723444	3
1900	105856933	3
1950	121653325	3
2000	147450074	3
50	1914	4
100	1399	4
150	903	4
200	942	4
250	995	4
300	1168	4
350	1378	4
400	3151	4
450	4730	4
500	14069	4
550	11929	4
600	32468	4
650	54483	4
700	134545	4
750	231150	4
800	481097	4
850	793878	4
900	1462478	4
950	2398460	4
1000	4099594	4
1050	6311962	4
1100	9983519	4
1150	15244648	4
1200	24178060	4
1250	36796373	4
1300	56417136	4
1350	82982767	4
1400	122549417	4
1450	173644457	4
1500	239261154	4
1550	321631107	4
1600	430423156	4
1650	563143973	4
1700	720387733	4
1750	923895181	4
1800	1184559996	4
1850	1478971575	4
50	2016	5
100	1445	5
150	1012	5
200	1046	5
250	1097	5
300	1265	5
350	1477	5
400	3296	5
450	4965	5
500	13919	5
550	12120	5
600	33447	5
650	56835	5
700	157846	5
750	296536	5
800	741009	5
850	1388201	5
900	3081212	5
950	5744760	5
1000	11396515	5
1050	20992369	5
1100	40734683	5
1150	76383480	5
1200	144353332	5
1250	246897538	5
1300	405818428	5
1350	616527284	5
1400	939038479	5
1450	1381532172	5
1500	1988838195	5
