# Supplementary material for: ProtGraph: a tool for the quick and comprehensive exploration and exploitation of the peptide search space derived from protein sequence databases using graphs
Source: Brief Bioinform. 2025 Jan 5;26(1):bbae671. doi: 10.1093/bib/bbae671 (PMC11700661; doi:10.1093/bib/bbae671)
Supplement: P68871_runtime_float_bbae671 [file p68871_runtime_float_bbae671.zip › P68871_runtime_float_bbae671.csv]

query	runtime_micros	num_vars
50	61	-1
100	47	-1
150	44	-1
200	49	-1
250	46	-1
300	54	-1
350	53	-1
400	58	-1
450	66	-1
500	89	-1
550	128	-1
600	226	-1
650	300	-1
700	511	-1
750	818	-1
800	1380	-1
850	2032	-1
900	2926	-1
950	4773	-1
1000	9666	-1
1050	17584	-1
1100	18296	-1
1150	29461	-1
1200	49152	-1
1250	92214	-1
1300	228281	-1
1350	507918	-1
1400	1097492	-1
1450	2056172	-1
1500	3747583	-1
1550	5923549	-1
1600	9021740	-1
1650	12898537	-1
1700	17462459	-1
1750	23578365	-1
1800	30976595	-1
1850	42037759	-1
1900	61109109	-1
1950	93158280	-1
2000	172170731	-1
50	63	0
100	47	0
150	48	0
200	50	0
250	49	0
300	51	0
350	47	0
400	58	0
450	51	0
500	60	0
550	74	0
600	91	0
650	86	0
700	104	0
750	150	0
800	130	0
850	156	0
900	161	0
950	163	0
1000	181	0
1050	208	0
1100	219	0
1150	247	0
1200	259	0
1250	263	0
1300	273	0
1350	301	0
1400	349	0
1450	352	0
1500	386	0
1550	406	0
1600	369	0
1650	403	0
1700	380	0
1750	395	0
1800	405	0
1850	495	0
1900	440	0
1950	493	0
2000	484	0
50	61	1
100	43	1
150	51	1
200	56	1
250	53	1
300	59	1
350	62	1
400	60	1
450	69	1
500	85	1
550	117	1
600	167	1
650	168	1
700	226	1
750	317	1
800	410	1
850	473	1
900	524	1
950	614	1
1000	694	1
1050	829	1
1100	921	1
1150	1019	1
1200	873	1
1250	972	1
1300	1181	1
1350	1238	1
1400	1576	1
1450	1663	1
1500	1865	1
1550	1947	1
1600	2107	1
1650	2264	1
1700	2322	1
1750	2350	1
1800	2713	1
1850	2937	1
1900	3073	1
1950	3486	1
2000	3655	1
50	60	2
100	43	2
150	43	2
200	49	2
250	47	2
300	62	2
350	53	2
400	60	2
450	72	2
500	97	2
550	130	2
600	219	2
650	250	2
700	375	2
750	525	2
800	807	2
850	928	2
900	1209	2
950	1140	2
1000	1345	2
1050	1698	2
1100	2157	2
1150	2611	2
1200	3169	2
1250	3636	2
1300	4776	2
1350	5598	2
1400	7028	2
1450	8090	2
1500	5640	2
1550	6223	2
1600	6816	2
1650	7441	2
1700	8104	2
1750	8733	2
1800	9652	2
1850	10897	2
1900	12508	2
1950	14133	2
2000	15918	2
50	63	3
100	46	3
150	45	3
200	50	3
250	50	3
300	51	3
350	56	3
400	62	3
450	73	3
500	106	3
550	139	3
600	257	3
650	309	3
700	507	3
750	769	3
800	1178	3
850	1464	3
900	1757	3
950	2131	3
1000	3148	3
1050	4591	3
1100	5957	3
1150	7257	3
1200	9521	3
1250	11204	3
1300	8966	3
1350	11683	3
1400	15381	3
1450	19446	3
1500	24029	3
1550	28144	3
1600	31614	3
1650	35584	3
1700	39695	3
1750	43220	3
1800	48758	3
1850	56382	3
1900	66450	3
1950	77730	3
2000	92050	3
50	58	4
100	44	4
150	46	4
200	49	4
250	50	4
300	59	4
350	62	4
400	68	4
450	83	4
500	134	4
550	154	4
600	246	4
650	332	4
700	596	4
750	841	4
800	1408	4
850	1953	4
900	2611	4
950	3338	4
1000	5818	4
1050	8674	4
1100	12635	4
1150	14400	4
1200	13162	4
1250	17876	4
1300	25060	4
1350	34443	4
1400	48757	4
1450	66715	4
1500	92482	4
1550	116625	4
1600	141191	4
1650	165685	4
1700	187552	4
1750	206584	4
1800	222393	4
1850	251714	4
1900	304071	4
1950	391963	4
2000	527879	4
50	63	5
100	46	5
150	48	5
200	55	5
250	52	5
300	56	5
350	56	5
400	61	5
450	73	5
500	103	5
550	141	5
600	253	5
650	361	5
700	580	5
750	882	5
800	1492	5
850	1896	5
900	2969	5
950	4587	5
1000	8482	5
1050	13527	5
1100	17468	5
1150	17488	5
1200	25378	5
1250	36848	5
1300	57306	5
1350	94652	5
1400	166541	5
1450	265011	5
1500	417914	5
1550	539581	5
1600	669852	5
1650	785437	5
1700	883166	5
1750	976786	5
1800	1092260	5
1850	1260905	5
1900	1630623	5
1950	2086631	5
2000	2863913	5
