# Supplementary material for: ProtGraph: a tool for the quick and comprehensive exploration and exploitation of the peptide search space derived from protein sequence databases using graphs
Source: Brief Bioinform. 2025 Jan 5;26(1):bbae671. doi: 10.1093/bib/bbae671 (PMC11700661; doi:10.1093/bib/bbae671)
Supplement: supplemental_bbae671 [file supplemental_bbae671.zip]

Archive with 1 entries (1 files):
- supplemental_bbae671.tex
